# Supplementary material for: Conjugated Microporous Polymers Based on Ferrocene Units as Highly Efficient Electrodes for Energy Storage
Source: Polymers (Basel). 2023 Feb 22;15(5):1095. doi: 10.3390/polym15051095 (PMC10007016; doi:10.3390/polym15051095)
Supplement: Supplementary file 1 [file polymers-15-01095-s001.zip]

Archive with 1 entries (1 files):
- polymers-2186635-supplementary.pdf
